# Supplementary material for: Targeting Hydroxybenzoic Acids to Mitochondria as a Strategy to Delay Skin Ageing: An In Vitro Approach
Source: Molecules. 2022 Sep 21;27(19):6183. doi: 10.3390/molecules27196183 (PMC9571003; doi:10.3390/molecules27196183)
Supplement: Supplementary file 1 [file molecules-27-06183-s001.zip]

Archive with 1 entries (1 files):
- molecules-1883296-supplementary.pdf
